# Supplementary material for: Dietary Supplementation with Goji Berries (Lycium barbarum) Modulates the Microbiota of Digestive Tract and Caecal Metabolites in Rabbits
Source: Animals (Basel). 2022 Jan 5;12(1):121. doi: 10.3390/ani12010121 (PMC8749899; doi:10.3390/ani12010121)
Supplement: Supplementary file 1 [file animals-12-00121-s001.zip]

Archive with 1 entries (1 files):
- animals-1508948-supplementary.pdf
